# Supplementary material for: GRYFUN: A Web Application for GO Term Annotation Visualization and Analysis in Protein Sets
Source: PLoS One. 2015 Mar 20;10(3):e0119631. doi: 10.1371/journal.pone.0119631 (PMC4368792; doi:10.1371/journal.pone.0119631)
Supplement: S1 File — Enrichment results spreadsheet file of the Complex 3 (YHTP2008 Collection) Set for the GO biological process sub-ontology generated by GOrilla. (XLS) [file pone.0119631.s003.xls]

GO Term	Description	P-value	FDR q-value	Enrichment	N	B	n	b	Genes
GO:0042797	tRNA transcription from RNA polymerase III promoter	7.61E-28	1.99E-24	31.32	1253	17	40	17	[RPC11 - rpc11p, RPC37 - rpc37p, RPC19 - rpc19p, RPB5 - rpb5p, RPB8 - rpb8p, RPC82 - rpc82p, DST1 - dst1p, RPO31 - rpo31p, RPC31 - rpc31p, RPB10 - rpb10p, RPO26 - rpo26p, RPC25 - rpc25p, RPC34 - rpc34p, RET1 - ret1p, RPC17 - rpc17p, RPC40 - rpc40p, RPC53 - rpc53p]
GO:0009304	tRNA transcription	7.61E-28	9.94E-25	31.32	1253	17	40	17	[RPC11 - rpc11p, RPC37 - rpc37p, RPC19 - rpc19p, RPB5 - rpb5p, RPB8 - rpb8p, RPC82 - rpc82p, DST1 - dst1p, RPO31 - rpo31p, RPC31 - rpc31p, RPB10 - rpb10p, RPO26 - rpo26p, RPC25 - rpc25p, RPC34 - rpc34p, RET1 - ret1p, RPC17 - rpc17p, RPC40 - rpc40p, RPC53 - rpc53p]
GO:0006351	transcription, DNA-templated	1.37E-25	1.19E-22	5.13	1253	226	40	37	[RPC19 - rpc19p, RPB8 - rpb8p, RPB9 - rpb9p, RPB2 - rpb2p, RPB10 - rpb10p, TAF14 - taf14p, RPA135 - rpa135p, RPA49 - rpa49p, RPC25 - rpc25p, RPC34 - rpc34p, RPA43 - rpa43p, RET1 - ret1p, RPA14 - rpa14p, RPO21 - rpo21p, SPT4 - spt4p, RPA190 - rpa190p, RPC53 - rpc53p, TFG2 - tfg2p, RPC37 - rpc37p, RPB7 - rpb7p, RPC11 - rpc11p, RPB11 - rpb11p, RPB5 - rpb5p, RPC82 - rpc82p, DST1 - dst1p, RPC31 - rpc3…
GO:0097659	nucleic acid-templated transcription	1.37E-25	8.95E-23	5.13	1253	226	40	37	[RPC19 - rpc19p, RPB8 - rpb8p, RPB9 - rpb9p, RPB2 - rpb2p, RPB10 - rpb10p, TAF14 - taf14p, RPA135 - rpa135p, RPA49 - rpa49p, RPC25 - rpc25p, RPC34 - rpc34p, RPA43 - rpa43p, RET1 - ret1p, RPA14 - rpa14p, RPO21 - rpo21p, SPT4 - spt4p, RPA190 - rpa190p, RPC53 - rpc53p, TFG2 - tfg2p, RPC37 - rpc37p, RPB7 - rpb7p, RPC11 - rpc11p, RPB11 - rpb11p, RPB5 - rpb5p, RPC82 - rpc82p, DST1 - dst1p, RPC31 - rpc3…
GO:0032774	RNA biosynthetic process	2.83E-24	1.48E-21	4.75	1253	244	40	37	[RPC19 - rpc19p, RPB8 - rpb8p, RPB9 - rpb9p, RPB2 - rpb2p, RPB10 - rpb10p, TAF14 - taf14p, RPA135 - rpa135p, RPA49 - rpa49p, RPC25 - rpc25p, RPC34 - rpc34p, RPA43 - rpa43p, RET1 - ret1p, RPA14 - rpa14p, RPO21 - rpo21p, SPT4 - spt4p, RPA190 - rpa190p, RPC53 - rpc53p, TFG2 - tfg2p, RPC37 - rpc37p, RPB7 - rpb7p, RPC11 - rpc11p, RPB11 - rpb11p, RPB5 - rpb5p, RPC82 - rpc82p, DST1 - dst1p, RPC31 - rpc3…
GO:0034654	nucleobase-containing compound biosynthetic process	4.6E-23	2E-20	4.42	1253	262	40	37	[RPC19 - rpc19p, RPB8 - rpb8p, RPB9 - rpb9p, RPB2 - rpb2p, RPB10 - rpb10p, TAF14 - taf14p, RPA135 - rpa135p, RPA49 - rpa49p, RPC25 - rpc25p, RPC34 - rpc34p, RPA43 - rpa43p, RET1 - ret1p, RPA14 - rpa14p, RPO21 - rpo21p, SPT4 - spt4p, RPA190 - rpa190p, RPC53 - rpc53p, TFG2 - tfg2p, RPB7 - rpb7p, RPC37 - rpc37p, RPC11 - rpc11p, RPB11 - rpb11p, RPB5 - rpb5p, RPC82 - rpc82p, DST1 - dst1p, RPC31 - rpc3…
GO:0006383	transcription from RNA polymerase III promoter	6.9E-23	2.58E-20	23.15	1253	23	40	17	[RPC11 - rpc11p, RPC37 - rpc37p, RPC19 - rpc19p, RPB5 - rpb5p, RPB8 - rpb8p, RPC82 - rpc82p, DST1 - dst1p, RPC31 - rpc31p, RPO31 - rpo31p, RPB10 - rpb10p, RPO26 - rpo26p, RPC25 - rpc25p, RPC34 - rpc34p, RET1 - ret1p, RPC17 - rpc17p, RPC40 - rpc40p, RPC53 - rpc53p]
GO:0019438	aromatic compound biosynthetic process	7.17E-23	2.34E-20	4.37	1253	265	40	37	[RPC19 - rpc19p, RPB8 - rpb8p, RPB9 - rpb9p, RPB2 - rpb2p, RPB10 - rpb10p, TAF14 - taf14p, RPA135 - rpa135p, RPA49 - rpa49p, RPC25 - rpc25p, RPC34 - rpc34p, RPA43 - rpa43p, RET1 - ret1p, RPA14 - rpa14p, RPO21 - rpo21p, SPT4 - spt4p, RPA190 - rpa190p, RPC53 - rpc53p, TFG2 - tfg2p, RPC37 - rpc37p, RPB7 - rpb7p, RPC11 - rpc11p, RPB11 - rpb11p, RPB5 - rpb5p, RPC82 - rpc82p, DST1 - dst1p, RPC31 - rpc3…
GO:0018130	heterocycle biosynthetic process	8.31E-23	2.41E-20	4.36	1253	266	40	37	[RPC19 - rpc19p, RPB8 - rpb8p, RPB9 - rpb9p, RPB2 - rpb2p, RPB10 - rpb10p, TAF14 - taf14p, RPA135 - rpa135p, RPA49 - rpa49p, RPC25 - rpc25p, RPC34 - rpc34p, RPA43 - rpa43p, RET1 - ret1p, RPA14 - rpa14p, RPO21 - rpo21p, SPT4 - spt4p, RPA190 - rpa190p, RPC53 - rpc53p, TFG2 - tfg2p, RPC37 - rpc37p, RPB7 - rpb7p, RPC11 - rpc11p, RPB11 - rpb11p, RPB5 - rpb5p, RPC82 - rpc82p, DST1 - dst1p, RPC31 - rpc3…
GO:0044271	cellular nitrogen compound biosynthetic process	8.31E-23	2.17E-20	4.36	1253	266	40	37	[RPC19 - rpc19p, RPB8 - rpb8p, RPB9 - rpb9p, RPB2 - rpb2p, RPB10 - rpb10p, TAF14 - taf14p, RPA135 - rpa135p, RPA49 - rpa49p, RPC25 - rpc25p, RPC34 - rpc34p, RPA43 - rpa43p, RET1 - ret1p, RPA14 - rpa14p, RPO21 - rpo21p, SPT4 - spt4p, RPA190 - rpa190p, RPC53 - rpc53p, TFG2 - tfg2p, RPC37 - rpc37p, RPB7 - rpb7p, RPC11 - rpc11p, RPB11 - rpb11p, RPB5 - rpb5p, RPC82 - rpc82p, DST1 - dst1p, RPC31 - rpc3…
GO:1901362	organic cyclic compound biosynthetic process	1.11E-22	2.64E-20	4.32	1253	268	40	37	[RPC19 - rpc19p, RPB8 - rpb8p, RPB9 - rpb9p, RPB2 - rpb2p, RPB10 - rpb10p, TAF14 - taf14p, RPA135 - rpa135p, RPA49 - rpa49p, RPC25 - rpc25p, RPC34 - rpc34p, RPA43 - rpa43p, RET1 - ret1p, RPA14 - rpa14p, RPO21 - rpo21p, SPT4 - spt4p, RPA190 - rpa190p, RPC53 - rpc53p, TFG2 - tfg2p, RPC37 - rpc37p, RPB7 - rpb7p, RPC11 - rpc11p, RPB11 - rpb11p, RPB5 - rpb5p, RPC82 - rpc82p, DST1 - dst1p, RPC31 - rpc3…
GO:0006360	transcription from RNA polymerase I promoter	9.32E-18	2.03E-15	23.95	1253	17	40	13	[RPC19 - rpc19p, RPB5 - rpb5p, RPB8 - rpb8p, RPB10 - rpb10p, RPO26 - rpo26p, RPA135 - rpa135p, RPA49 - rpa49p, RPA43 - rpa43p, RPA14 - rpa14p, RPA34 - rpa34p, RPC40 - rpc40p, RPA190 - rpa190p, RPA12 - rpa12p]
GO:0034645	cellular macromolecule biosynthetic process	2E-14	4.01E-12	2.62	1253	442	40	37	[RPC19 - rpc19p, RPB8 - rpb8p, RPB9 - rpb9p, RPB2 - rpb2p, TAF14 - taf14p, RPB10 - rpb10p, RPA135 - rpa135p, RPA49 - rpa49p, RPC25 - rpc25p, RPC34 - rpc34p, RET1 - ret1p, RPA14 - rpa14p, RPA43 - rpa43p, RPO21 - rpo21p, SPT4 - spt4p, RPA190 - rpa190p, RPC53 - rpc53p, RPC11 - rpc11p, RPC37 - rpc37p, TFG2 - tfg2p, RPB7 - rpb7p, RPB11 - rpb11p, RPB5 - rpb5p, RPC82 - rpc82p, DST1 - dst1p, RPC31 - rpc3…
GO:0009059	macromolecule biosynthetic process	7.43E-14	1.39E-11	2.53	1253	458	40	37	[RPC19 - rpc19p, RPB8 - rpb8p, RPB9 - rpb9p, RPB2 - rpb2p, TAF14 - taf14p, RPB10 - rpb10p, RPA135 - rpa135p, RPA49 - rpa49p, RPC25 - rpc25p, RPC34 - rpc34p, RET1 - ret1p, RPA14 - rpa14p, RPA43 - rpa43p, RPO21 - rpo21p, SPT4 - spt4p, RPA190 - rpa190p, RPC53 - rpc53p, RPC11 - rpc11p, RPC37 - rpc37p, TFG2 - tfg2p, RPB7 - rpb7p, RPB11 - rpb11p, RPB5 - rpb5p, RPC82 - rpc82p, DST1 - dst1p, RPC31 - rpc3…
GO:0044249	cellular biosynthetic process	1.12E-13	1.94E-11	2.37	1253	503	40	38	[RPC19 - rpc19p, RPB8 - rpb8p, RPB9 - rpb9p, RPB2 - rpb2p, RPB10 - rpb10p, TAF14 - taf14p, RPA135 - rpa135p, RPA49 - rpa49p, RPC25 - rpc25p, RPC34 - rpc34p, RET1 - ret1p, RPA14 - rpa14p, RPA43 - rpa43p, RPO21 - rpo21p, SPT4 - spt4p, RPA190 - rpa190p, RPC53 - rpc53p, MET10 - sulfite reductase subunit alpha, RPC11 - rpc11p, RPC37 - rpc37p, TFG2 - tfg2p, RPB7 - rpb7p, RPB11 - rpb11p, RPB5 - rpb5p, R…
GO:1901576	organic substance biosynthetic process	1.89E-13	3.09E-11	2.33	1253	510	40	38	[RPC19 - rpc19p, RPB8 - rpb8p, RPB9 - rpb9p, RPB2 - rpb2p, RPB10 - rpb10p, TAF14 - taf14p, RPA135 - rpa135p, RPA49 - rpa49p, RPC25 - rpc25p, RPC34 - rpc34p, RET1 - ret1p, RPA14 - rpa14p, RPA43 - rpa43p, RPO21 - rpo21p, SPT4 - spt4p, RPA190 - rpa190p, RPC53 - rpc53p, MET10 - sulfite reductase subunit alpha, RPC11 - rpc11p, RPC37 - rpc37p, TFG2 - tfg2p, RPB7 - rpb7p, RPB11 - rpb11p, RPB5 - rpb5p, R…
GO:0009058	biosynthetic process	2.36E-13	3.63E-11	2.32	1253	513	40	38	[RPC19 - rpc19p, RPB8 - rpb8p, RPB9 - rpb9p, RPB2 - rpb2p, RPB10 - rpb10p, TAF14 - taf14p, RPA135 - rpa135p, RPA49 - rpa49p, RPC25 - rpc25p, RPC34 - rpc34p, RET1 - ret1p, RPA14 - rpa14p, RPA43 - rpa43p, RPO21 - rpo21p, SPT4 - spt4p, RPA190 - rpa190p, RPC53 - rpc53p, MET10 - sulfite reductase subunit alpha, RPC11 - rpc11p, RPC37 - rpc37p, TFG2 - tfg2p, RPB7 - rpb7p, RPB11 - rpb11p, RPB5 - rpb5p, R…
GO:0016070	RNA metabolic process	2.67E-12	3.87E-10	2.30	1253	505	40	37	[RPC19 - rpc19p, RPB8 - rpb8p, RPB9 - rpb9p, RPB2 - rpb2p, TAF14 - taf14p, RPB10 - rpb10p, RPA135 - rpa135p, RPA49 - rpa49p, RPC25 - rpc25p, RPC34 - rpc34p, RET1 - ret1p, RPA14 - rpa14p, RPA43 - rpa43p, RPO21 - rpo21p, SPT4 - spt4p, RPA190 - rpa190p, RPC53 - rpc53p, RPC11 - rpc11p, RPC37 - rpc37p, TFG2 - tfg2p, RPB7 - rpb7p, RPB11 - rpb11p, RPB5 - rpb5p, RPC82 - rpc82p, DST1 - dst1p, RPC31 - rpc3…
GO:0006352	DNA-templated transcription, initiation	9.23E-11	1.27E-8	14.92	1253	21	40	10	[RPC25 - rpc25p, RPB7 - rpb7p, TFG2 - tfg2p, RPC17 - rpc17p, RPB9 - rpb9p, DST1 - dst1p, RPC31 - rpc31p, TAF14 - taf14p, TFG1 - tfg1p, RPB4 - rpb4p]
GO:0090304	nucleic acid metabolic process	1.55E-10	2.02E-8	2.05	1253	565	40	37	[RPC19 - rpc19p, RPB8 - rpb8p, RPB9 - rpb9p, RPB2 - rpb2p, TAF14 - taf14p, RPB10 - rpb10p, RPA135 - rpa135p, RPA49 - rpa49p, RPC25 - rpc25p, RPC34 - rpc34p, RET1 - ret1p, RPA14 - rpa14p, RPA43 - rpa43p, RPO21 - rpo21p, SPT4 - spt4p, RPA190 - rpa190p, RPC53 - rpc53p, RPC11 - rpc11p, RPC37 - rpc37p, TFG2 - tfg2p, RPB7 - rpb7p, RPB11 - rpb11p, RPB5 - rpb5p, RPC82 - rpc82p, DST1 - dst1p, RPC31 - rpc3…
GO:0006807	nitrogen compound metabolic process	3.6E-10	4.48E-8	1.91	1253	623	40	38	[RPC19 - rpc19p, RPB8 - rpb8p, RPB9 - rpb9p, RPB2 - rpb2p, RPB10 - rpb10p, TAF14 - taf14p, RPA135 - rpa135p, RPA49 - rpa49p, RPC25 - rpc25p, RPC34 - rpc34p, RET1 - ret1p, RPA14 - rpa14p, RPA43 - rpa43p, RPO21 - rpo21p, SPT4 - spt4p, RPA190 - rpa190p, RPC53 - rpc53p, MET10 - sulfite reductase subunit alpha, RPC11 - rpc11p, RPC37 - rpc37p, TFG2 - tfg2p, RPB7 - rpb7p, RPB11 - rpb11p, RPB5 - rpb5p, R…
GO:0042790	transcription of nuclear large rRNA transcript from RNA polymerase I promoter	6.77E-10	8.04E-8	24.36	1253	9	40	7	[RPA14 - rpa14p, RPA43 - rpa43p, RPA34 - rpa34p, RPA190 - rpa190p, RPA135 - rpa135p, RPA12 - rpa12p, RPA49 - rpa49p]
GO:0006139	nucleobase-containing compound metabolic process	9.84E-10	1.12E-7	1.95	1253	595	40	37	[RPC19 - rpc19p, RPB8 - rpb8p, RPB9 - rpb9p, RPB2 - rpb2p, TAF14 - taf14p, RPB10 - rpb10p, RPA135 - rpa135p, RPA49 - rpa49p, RPC25 - rpc25p, RPC34 - rpc34p, RET1 - ret1p, RPA14 - rpa14p, RPA43 - rpa43p, RPO21 - rpo21p, SPT4 - spt4p, RPA190 - rpa190p, RPC53 - rpc53p, RPC11 - rpc11p, RPC37 - rpc37p, TFG2 - tfg2p, RPB7 - rpb7p, RPB11 - rpb11p, RPB5 - rpb5p, RPC82 - rpc82p, DST1 - dst1p, RPC31 - rpc3…
GO:0006725	cellular aromatic compound metabolic process	1.25E-9	1.36E-7	1.93	1253	599	40	37	[RPC19 - rpc19p, RPB8 - rpb8p, RPB9 - rpb9p, RPB2 - rpb2p, TAF14 - taf14p, RPB10 - rpb10p, RPA135 - rpa135p, RPA49 - rpa49p, RPC25 - rpc25p, RPC34 - rpc34p, RET1 - ret1p, RPA14 - rpa14p, RPA43 - rpa43p, RPO21 - rpo21p, SPT4 - spt4p, RPA190 - rpa190p, RPC53 - rpc53p, RPC11 - rpc11p, RPC37 - rpc37p, TFG2 - tfg2p, RPB7 - rpb7p, RPB11 - rpb11p, RPB5 - rpb5p, RPC82 - rpc82p, DST1 - dst1p, RPC31 - rpc3…
GO:0046483	heterocycle metabolic process	1.32E-9	1.38E-7	1.93	1253	600	40	37	[RPC19 - rpc19p, RPB8 - rpb8p, RPB9 - rpb9p, RPB2 - rpb2p, TAF14 - taf14p, RPB10 - rpb10p, RPA135 - rpa135p, RPA49 - rpa49p, RPC25 - rpc25p, RPC34 - rpc34p, RET1 - ret1p, RPA14 - rpa14p, RPA43 - rpa43p, RPO21 - rpo21p, SPT4 - spt4p, RPA190 - rpa190p, RPC53 - rpc53p, RPC11 - rpc11p, RPC37 - rpc37p, TFG2 - tfg2p, RPB7 - rpb7p, RPB11 - rpb11p, RPB5 - rpb5p, RPC82 - rpc82p, DST1 - dst1p, RPC31 - rpc3…
GO:1901360	organic cyclic compound metabolic process	1.49E-9	1.5E-7	1.93	1253	602	40	37	[RPC19 - rpc19p, RPB8 - rpb8p, RPB9 - rpb9p, RPB2 - rpb2p, TAF14 - taf14p, RPB10 - rpb10p, RPA135 - rpa135p, RPA49 - rpa49p, RPC25 - rpc25p, RPC34 - rpc34p, RET1 - ret1p, RPA14 - rpa14p, RPA43 - rpa43p, RPO21 - rpo21p, SPT4 - spt4p, RPA190 - rpa190p, RPC53 - rpc53p, RPC11 - rpc11p, RPC37 - rpc37p, TFG2 - tfg2p, RPB7 - rpb7p, RPB11 - rpb11p, RPB5 - rpb5p, RPC82 - rpc82p, DST1 - dst1p, RPC31 - rpc3…
GO:0034641	cellular nitrogen compound metabolic process	1.78E-9	1.72E-7	1.92	1253	605	40	37	[RPC19 - rpc19p, RPB8 - rpb8p, RPB9 - rpb9p, RPB2 - rpb2p, TAF14 - taf14p, RPB10 - rpb10p, RPA135 - rpa135p, RPA49 - rpa49p, RPC25 - rpc25p, RPC34 - rpc34p, RET1 - ret1p, RPA14 - rpa14p, RPA43 - rpa43p, RPO21 - rpo21p, SPT4 - spt4p, RPA190 - rpa190p, RPC53 - rpc53p, RPC11 - rpc11p, RPC37 - rpc37p, TFG2 - tfg2p, RPB7 - rpb7p, RPB11 - rpb11p, RPB5 - rpb5p, RPC82 - rpc82p, DST1 - dst1p, RPC31 - rpc3…
GO:0006366	transcription from RNA polymerase II promoter	2.01E-9	1.88E-7	8.54	1253	44	40	12	[RPB7 - rpb7p, RPB11 - rpb11p, RPB5 - rpb5p, RPB8 - rpb8p, RPO21 - rpo21p, RPB9 - rpb9p, RPB2 - rpb2p, RPB10 - rpb10p, TAF14 - taf14p, RPO26 - rpo26p, RPB3 - rpb3p, RPB4 - rpb4p]
GO:0006367	transcription initiation from RNA polymerase II promoter	5.92E-9	5.33E-7	19.93	1253	11	40	7	[RPB7 - rpb7p, TFG2 - tfg2p, RPB9 - rpb9p, DST1 - dst1p, TAF14 - taf14p, TFG1 - tfg1p, RPB4 - rpb4p]
GO:0009303	rRNA transcription	4.84E-7	4.22E-5	12.18	1253	18	40	7	[RPA14 - rpa14p, RPA43 - rpa43p, RPA34 - rpa34p, RPA190 - rpa190p, RPA135 - rpa135p, RPA12 - rpa12p, RPA49 - rpa49p]
GO:0006384	transcription initiation from RNA polymerase III promoter	3.02E-5	2.55E-3	31.32	1253	3	40	3	[RPC25 - rpc25p, RPC17 - rpc17p, RPC31 - rpc31p]
GO:0001109	promoter clearance during DNA-templated transcription	3.02E-5	2.47E-3	31.32	1253	3	40	3	[TFG2 - tfg2p, TAF14 - taf14p, TFG1 - tfg1p]
GO:0001111	promoter clearance from RNA polymerase II promoter	3.02E-5	2.39E-3	31.32	1253	3	40	3	[TFG2 - tfg2p, TAF14 - taf14p, TFG1 - tfg1p]
GO:0042254	ribosome biogenesis	1.01E-4	7.75E-3	3.11	1253	131	40	13	[RPC19 - rpc19p, RPB8 - rpb8p, RPB5 - rpb5p, RPB10 - rpb10p, RPO26 - rpo26p, RPA135 - rpa135p, RPA49 - rpa49p, RPA43 - rpa43p, RPA14 - rpa14p, RPA34 - rpa34p, RPC40 - rpc40p, RPA190 - rpa190p, RPA12 - rpa12p]
GO:0001173	DNA-templated transcriptional start site selection	1.18E-4	8.82E-3	23.49	1253	4	40	3	[TFG2 - tfg2p, TAF14 - taf14p, TFG1 - tfg1p]
GO:0001174	transcriptional start site selection at RNA polymerase II promoter	1.18E-4	8.58E-3	23.49	1253	4	40	3	[TFG2 - tfg2p, TAF14 - taf14p, TFG1 - tfg1p]
GO:0022613	ribonucleoprotein complex biogenesis	2.2E-4	1.55E-2	2.89	1253	141	40	13	[RPC19 - rpc19p, RPB8 - rpb8p, RPB5 - rpb5p, RPB10 - rpb10p, RPO26 - rpo26p, RPA135 - rpa135p, RPA49 - rpa49p, RPA43 - rpa43p, RPA14 - rpa14p, RPA34 - rpa34p, RPC40 - rpc40p, RPA190 - rpa190p, RPA12 - rpa12p]
GO:0044085	cellular component biogenesis	2.95E-4	2.03E-2	2.81	1253	145	40	13	[RPC19 - rpc19p, RPB8 - rpb8p, RPB5 - rpb5p, RPB10 - rpb10p, RPO26 - rpo26p, RPA135 - rpa135p, RPA49 - rpa49p, RPA43 - rpa43p, RPA14 - rpa14p, RPA34 - rpa34p, RPC40 - rpc40p, RPA190 - rpa190p, RPA12 - rpa12p]
GO:0044260	cellular macromolecule metabolic process	4.11E-4	2.75E-2	1.33	1253	871	40	37	[RPC19 - rpc19p, RPB8 - rpb8p, RPB9 - rpb9p, RPB2 - rpb2p, RPB10 - rpb10p, TAF14 - taf14p, RPA135 - rpa135p, RPA49 - rpa49p, RPC25 - rpc25p, RPC34 - rpc34p, RET1 - ret1p, RPA43 - rpa43p, RPA14 - rpa14p, RPO21 - rpo21p, SPT4 - spt4p, RPA190 - rpa190p, RPC53 - rpc53p, RPB7 - rpb7p, TFG2 - tfg2p, RPC37 - rpc37p, RPC11 - rpc11p, RPB11 - rpb11p, RPB5 - rpb5p, RPC82 - rpc82p, DST1 - dst1p, RPO31 - rpo3…
GO:0006362	transcription elongation from RNA polymerase I promoter	5.65E-4	3.69E-2	15.66	1253	6	40	3	[RPA34 - rpa34p, DST1 - dst1p, RPA49 - rpa49p]
GO:0043170	macromolecule metabolic process	5.67E-4	3.62E-2	1.32	1253	880	40	37	[RPC19 - rpc19p, RPB8 - rpb8p, RPB9 - rpb9p, RPB2 - rpb2p, RPB10 - rpb10p, TAF14 - taf14p, RPA135 - rpa135p, RPA49 - rpa49p, RPC25 - rpc25p, RPC34 - rpc34p, RET1 - ret1p, RPA43 - rpa43p, RPA14 - rpa14p, RPO21 - rpo21p, SPT4 - spt4p, RPA190 - rpa190p, RPC53 - rpc53p, RPB7 - rpb7p, TFG2 - tfg2p, RPC37 - rpc37p, RPC11 - rpc11p, RPB11 - rpb11p, RPB5 - rpb5p, RPC82 - rpc82p, DST1 - dst1p, RPO31 - rpo3…
GO:0001192	maintenance of transcriptional fidelity during DNA-templated transcription elongation	9.94E-4	6.19E-2	31.32	1253	2	40	2	[RPB9 - rpb9p, DST1 - dst1p]
GO:0001193	maintenance of transcriptional fidelity during DNA-templated transcription elongation from RNA polymerase II promoter	9.94E-4	6.04E-2	31.32	1253	2	40	2	[RPB9 - rpb9p, DST1 - dst1p]
GO:2001208	negative regulation of transcription elongation from RNA polymerase I promoter	9.94E-4	5.91E-2	31.32	1253	2	40	2	[SPT5 - spt5p, SPT4 - spt4p]
GO:0032785	negative regulation of DNA-templated transcription, elongation	9.94E-4	5.77E-2	31.32	1253	2	40	2	[SPT5 - spt5p, SPT4 - spt4p]
