# Supplementary material for: GRYFUN: A Web Application for GO Term Annotation Visualization and Analysis in Protein Sets
Source: PLoS One. 2015 Mar 20;10(3):e0119631. doi: 10.1371/journal.pone.0119631 (PMC4368792; doi:10.1371/journal.pone.0119631)
Supplement: S2 File — Enrichment results TSV file of the Complex 3 (YHTP2008 Collection) Set for the GO biological process sub-ontology generated by GRYFUN. (TSV) [file pone.0119631.s004.tsv]

GO:0016071	mRNA metabolic process	5	0.037	0.000e+00
GO:0006259	DNA metabolic process	3	0.012	0.000e+00
GO:0042797	tRNA transcription from RNA polymerase III promoter	17	0.345	7.404e-28
GO:0001172	transcription, RNA-templated	11	0.084	7.927e-18
GO:0006360	transcription from RNA polymerase I promoter	15	0.229	4.223e-12
GO:0006366	transcription from RNA polymerase II promoter	14	0.12	5.719e-12
GO:0042790	transcription of nuclear large rRNA transcript from RNA polymerase I promoter	7	0.123	6.694e-10
GO:0006367	transcription initiation from RNA polymerase II promoter	7	0.085	5.855e-09
GO:0001111	promoter clearance from RNA polymerase II promoter	3	0.067	3.006e-05
GO:0006384	transcription initiation from RNA polymerase III promoter	3	0.057	3.006e-05
GO:0042254	ribosome biogenesis	13	0.087	9.137e-05
GO:0001174	transcriptional start site selection at RNA polymerase II promoter	3	0.066	1.176e-04
GO:0006362	transcription elongation from RNA polymerase I promoter	3	0.058	5.622e-04
GO:0006796	phosphate-containing compound metabolic process	2	0.005	9.432e-04
GO:0001193	maintenance of transcriptional fidelity during DNA-templated transcription elongation from RNA polymerase II promoter	2	0.042	9.913e-04
GO:2001208	negative regulation of transcription elongation from RNA polymerase I promoter	2	0.048	9.913e-04
